# Supplementary material for: Transcriptomic Profiling of the Liver Sinusoidal Endothelium during Cirrhosis Reveals Stage-Specific Secretory Signature
Source: Cancers (Basel). 2021 May 29;13(11):2688. doi: 10.3390/cancers13112688 (PMC8198220; doi:10.3390/cancers13112688)
Supplement: Supplementary file 1 [file cancers-13-02688-s001.zip]

Archive with 1 entries (1 files):
- cancers-1211497-supplementary.pdf
